# Supplementary material for: Development of a Novel Stress and Immune Gene Panel for the Australasian Snapper (Chrysophrys auratus)
Source: Genes (Basel). 2024 Oct 29;15(11):1390. doi: 10.3390/genes15111390 (PMC11594050; doi:10.3390/genes15111390)
Supplement: Supplementary file 1 [file genes-15-01390-s001.zip]

Archive with 1 entries (1 files):
- genes-3255787-supplementary.pdf
